# Supplementary material for: Crystal Structure of the ORP8 Lipid Transport ORD Domain: Model of Lipid Transport
Source: Cells. 2023 Jul 31;12(15):1974. doi: 10.3390/cells12151974 (PMC10417380; doi:10.3390/cells12151974)
Supplement: Supplementary file 1 [file cells-12-01974-s001.zip]

Archive with 1 entries (1 files):
- cells-2536767-supplementary.pdf
